# Supplementary material for: Growth of the hard palate in infants with Down syndrome compared with healthy infants—A retrospective case control study
Source: PLoS One. 2017 Aug 10;12(8):e0182728. doi: 10.1371/journal.pone.0182728 (PMC5552113; doi:10.1371/journal.pone.0182728)
Supplement: S1 Table — (CSV) [file pone.0182728.s001.csv]

no	group	sex	max_pw	max_pd	vol_e	PI	maxgt_y	magb_y	max_pl
1043	1	1	30,271	8,127	2358,784	0,27	15,8	16,1	20,38
1046	1	1	30,271	6,931	2358,784	0,23	17,46	16,1	20,38
1032	1	1	34,256	7,964	3001,27	0,23	17,84	20,22	27,26
1037	1	1	32,223	6,677	3300,386	0,21	19,62	22,1	25
1021	1	1	28,506	8,89	3589,662	0,31	17	14,62	24,28
1013	1	1	33,132	9,488	3671,639	0,29	18,04	18,38	24,6
1048	1	1	31,632	10,781	3778,58	0,34	19,6	17,3	31,1
1027	1	1	32,622	9,712	3957,26	0,3	18,03	18,38	33,73
1036	1	1	31,551	9,687	3970,677	0,31	17,69	18,79	32,59
1041	1	1	32,478	10,113	4041,1	0,31	18,31	18,56	35,12
1018	1	1	32,259	10,156	4637,381	0,31	18,2	18,18	28,46
1004	1	1	30,166	7,752	5366,017	0,26	18,62	17,42	30,14
1034	1	1	32,086	11,025	5555,001	0,34	18,92	20,52	29,44
1031	1	1	36,308	11,242	5560,14	0,31	17,62	16,04	35,8
1029	1	1	30,481	9,527	5969,023	0,31	19,42	18,42	29,74
1015	1	1	34,786	10,595	6416,713	0,3	19,58	18,66	29,48
1008	1	1	36,057	9,946	6522,627	0,28	18,92	16,12	30,44
1049	1	2	29,32	6,776	2142,29	0,23	17,54	15,68	25,8
1028	1	2	32,26	8,602	2573,194	0,27	15,14	20,58	25,82
1006	1	2	30,003	7,973	2716,844	0,27	19,82	16,43	27,25
1044	1	2	29,816	8,435	2753,29	0,28	16,78	15,73	30,82
1038	1	2	31,259	8,128	2801,434	0,26	15,19	14,39	31,27
1025	1	2	31,256	8,044	2811,296	0,26	18,15	18,65	30,68
1024	1	2	28,612	7,003	2935,786	0,24	16,4	14,44	22,44
1002	1	2	29,866	8,93	3104,922	0,3	17,51	16,33	34,25
1005	1	2	28,588	7,834	3425,339	0,27	19,14	17,4	26,78
1022	1	2	29,433	8,806	3587,869	0,3	16,2	23,58	24,9
1007	1	2	31,888	9,77	3605,34	0,31	17,34	17,92	32,56
1030	1	2	31,163	9,753	3711,035	0,31	18,76	17,16	32,18
1019	1	2	32,037	9,844	3903,887	0,31	20,02	22,56	28,82
1016	1	2	34,07	10,594	5515,19	0,31	21,68	23,72	34,88
1010	1	1	33,006	9,844	3645,911	0,3	19,62	22,74	26,62
1047	1	1	40,851	10,721	6512,24	0,26	22,01	24,21	39,76
1003	1	2	29,991	8,681	2779,424	0,29		19,16	29,88
1009	1	2	34,04	8,429	3305,575	0,25	19,42	21	27,06
1039	1	2	32,659	9,443	3776,444	0,29	17	19,02	27,86
1042	1	2	34,553	10,052	4415,48	0,29	18,76	19,48	32,63
1026	1	1	39,369	10,836	8753,931	0,28	22,42	25,82	32,64
1011	1	2	34,211	9,527	4940,579	0,28	19,42	22,74	33,18
1020	1	2	35,819	11,777	6005,972	0,33	20,62	24,4	34,78
1107	2	1	30,73	9,177	2945,737	0,3	15,08	22,26	23,88
1119	2	1	31,75	8,763	3230,757	0,28	17,08	18,93	28,81
1074	2	1	33,579	8,098	3936,899	0,24	19,99	21,84	27,64
1106	2	2	30,404	8,682	2620,418	0,29	18,3	19,3	23,75
1084	2	2	26,107	7,408	2775,541	0,28	14,1	17,46	25,29
1091	2	2	27,852	8,427	2802,295	0,3	16,97	21,25	30,39
1122	2	1	36,377	10,314	3636,968	0,28	16,91	19,24	29,12
1116	2	1	36,066	8,867	3724,319	0,25	22,67	19,03	32,27
1082	2	1	28,201	11,421	3995,674	0,4	17,57	20,76	25
1097	2	1	34,189	8,751	6454,113	0,26	15,2	18,09	27,61
1110	2	1	34,226	9,054	6549,137	0,26	17,66	18,27	28,52
1075	2	2	31,484	7,601	2203,019	0,24	15,39	23,05	23,87
1113	2	2	31,638	8,055	2276,717	0,25	19,2	22,46	25,54
1087	2	2	33,75	8,333	2751,617	0,25	18,15	23,12	28,39
1069	2	2	27,358	8,656	3142,649	0,32	22,26	20,65	29,96
1067	2	2	33,341	8,601	3293,116	0,26	16,63	20,81	28,48
1112	2	2	33,619	8,556	3316,349	0,25	17,97	17,28	28,15
1105	2	2	28,752	9,219	3485,76	0,32	19,61	15,2	29,68
1100	2	2	30,952	8,764	4033,009	0,28	17,63	16,25	27,7
1065	2	2	30,723	8,049	4928,152	0,26	15,55	15,42	28,13
1104	2	1	26,886	7,367	2470,126	0,27	15,84	20,59	23,99
1085	2	1	35,22	9,177	2528,895	0,26	19,19	20,28	28,09
1081	2	1	35,258	10,035	4091,026	0,28	19,31	18,88	30,19
1098	2	2	29,375	9,582	2885,38	0,33	19,04	20,54	30,28
1072	2	2	32,814	8,09	3450,978	0,25	17,36	16,78	29,01
1109	2	2	34,653	8,836	3710,489	0,25	20,21	20,57	31,54
1108	2	2	33,246	9,702	6194,856	0,29	19,15	18,85	27,87
1077	2	1	34,267	9,245	3692,732	0,27	19,47	19,54	29,93
1123	2	1	33,174	9,726	4037,202	0,29	18,61	18,74	27,55
1128	2	1	27,375	8,272	5349,693	0,3	23,88	19,27	29,95
1101	2	1	35,571	10,232	6574,641	0,29	23,76	18,59	31,02
1111	2	2	29,669	8,017	3771,681	0,27	18,26	16,31	29,11
1080	2	2	33,368	9,248	4235,254	0,28	18,11	16,59	26,34
1103	2	1	28,813	8,661	3415,058	0,3	19,42	23,76	30,77
1066	2	1	35,673	10,174	5922,333	0,29	20,94	20,56	32,95
1089	2	1	34,66	10,417	9945,801	0,3	17,01	18,84	30,39
1076	2	1	32,693	8,115	3641,035	0,25	22,02	29,19	29,33
1086	2	1	31,463	10,811	5655,152	0,34	19,13	23,13	29,67
1121	2	2	32,039	10,268	3767,594	0,32	20,56	20,2	27,91
1063	2	2	32,007	8,288	5574,662	0,26	19,68	19,44	32,35
